# Supplementary material for: Anti-Racist Practices in Health Care Organizations—A Qualitative Analysis
Source: Int J Environ Res Public Health. 2025 Oct 28;22(11):1641. doi: 10.3390/ijerph22111641 (PMC12652409; doi:10.3390/ijerph22111641)
Supplement: Supplementary file 1 [file ijerph-22-01641-s001.zip]

Archive with 2 entries (2 files):
- ijerph-3849297-Supplementary File S1.pdf
- ijerph-3849297-Supplementary Table S1.pdf
